# Supplementary material for: UV light-induced DNA lesions cause dissociation of yeast RNA polymerases-I and establishment of a specialized chromatin structure at rRNA genes
Source: Nucleic Acids Res. 2013 Oct 4;42(1):380–95. doi: 10.1093/nar/gkt871 (PMC3874186; doi:10.1093/nar/gkt871)
Supplement: Supplementary Data [file supp_gkt871_suppl_data.zip]

Archive with 10 entries (10 files):
- nar-00638-d-2013-File016.pptx
- nar-00638-d-2013-File017.pptx
- nar-00638-d-2013-File018.pptx
- nar-00638-d-2013-File019.ppt
- nar-00638-d-2013-File020.ppt
- nar-00638-d-2013-File011.docx
- nar-00638-d-2013-File012.docx
- nar-00638-d-2013-File013.ppt
- nar-00638-d-2013-File014.pptx
- nar-00638-d-2013-File015.pptx
